# Supplementary material for: Analysis of the lineage of Phytophthora infestans isolates using mating type assay, traditional markers, and next generation sequencing technologies
Source: PLoS One. 2020 Jan 21;15(1):e0221604. doi: 10.1371/journal.pone.0221604 (PMC6974037; doi:10.1371/journal.pone.0221604)
Supplement: S1 Table — (XLSX) [file pone.0221604.s001.xlsx]

## Sheet: S1 Table
S1 Table. Phytophthora infestans isolates used in this study
Isolate name	MAFF accession number	Origin	Host	Sampling year	Mating type	mtDNA haplotype	PCR amplification					Cluster based on ddRAD-Seq
							AVR1	AVR2	AVR2-like	AVR3a	AVR4
EG_10	NA	Badr, Beheira, Egypt	Potato leaves	2014/2015	A1	Ia-IR1	-	-	+	+	+	EGY2
EG_11	NA	Sakha, Kafr El-sheikh, Egypt	Tomato leaves	2014/2015	A1	Ia-IR2	-	+	+	-	+	EGY1-1
EG_13	NA	Kasasen, Ismailiya, Egypt	Tomato fruits	2014/2015	A1	Ia-IR1	-	+	+	+	+	EGY1-2
EG_14	NA	Badr, Beheira, Egypt	Potato leaves	2014/2015	A1	Ia-IR1	-	-	+	+	+	EGY2
EG_15	NA	Qallin, Kafr El-sheikh, Egypt	Potato leaves	2014/2015	A1	Ia-IR1	-	-	+	+	+	EGY2
EG_16	NA	Tamalay, Menoufiya, Egypt	Potato stems	2014/2015	A1	Ia-IR1	-	+	+	+	+	EGY1-1
EG_17	NA	Kom Hamada, Beheira, Egypt	Potato leaves	2014/2015	A1	Ia-IR1	-	+	+	+	+	EGY1-1
EG_18	NA	Tamalay, Menoufiya, Egypt	Potato stems	2014/2015	A1	Ia-IR1	-	-	+	+	+	EGY2
EG_19	NA	Kom Hamada, Beheira, Egypt	Potato leaves	2014/2015	A1	Ia-IR1	-	+	+	+	+	EGY1-2
EG_20	NA	NA, Bani swef, Egypt	Potato leaves	2014/2015	A1	Ia-IR1	-	+	+	+	+	EGY1-1
EG_21	NA	Badr, Beheira, Egypt	Potato stems	2014/2015	A1	Ia-IR1	-	-	+	+	+	EGY2
EG_22	NA	Badr, Beheira, Egypt	Potato leaves	2014/2015	A1	Ia-IR1	-	-	+	+	+	EGY2
EG_23	NA	Menouf, Menoufiya, Egypt	Potato leaves	2014/2015	A1	Ia-IR1	-	+	+	+	+	EGY1-1
EG_24	NA	Menouf, Menoufiya, Egypt	Potato leaves	2014/2015	A1	Ia-IR1	-	+	+	+	+	EGY1-1
EG_25	NA	Badr, Beheira, Egypt	Potato leaves	2014/2015	A1	Ia-IR1	-	+	+	+	+	EGY1-1
EG_26	NA	Badr, Beheira, Egypt	Potato leaves	2014/2015	A1	Ia-IR1	-	-	+	+	+	EGY2
EG_27	NA	Menouf, Menoufiya, Egypt	Potato leaves	2014/2015	A1	Ia-IR1	-	+	+	+	+	EGY1-1
EG_29	NA	Sakha, Kafr El-sheikh, Egypt	Tomato leaves	2014/2015	A1	Ia-IR1	-	+	+	+	+	EGY1-1
EG_31	NA	Sheben, Qalubiya, Egypt	Tomato leaves	2014/2015	A1	Ia-IR1	-	+	+	+	+	EGY1-1
EG_32	NA	El-tayfa, Kafr El-sheikh, Egypt	Tomato fruits	2014/2015	A1	Ia-IR1	-	+	+	+	+	EGY1-2
EG_33	NA	Kasasen, Ismailiya, Egypt	Tomato fruits	2014/2015	A1	Ia-IR1	-	+	+	+	+	EGY1-1
EG_34	NA	Badr, Beheira, Egypt	Potato leaves	2014/2015	A1	Ia-IR1	-	+	+	+	+	EGY1-1
EG_35	NA	Badr, Beheira, Egypt	Potato leaves	2014/2015	A1	Ia-IR1	-	-	+	+	+	EGY2
EG_36	NA	Badr, Beheira, Egypt	Potato leaves	2014/2015	A1	Ia-IR1	-	-	-	-	+	EGY1-1
EG_37	NA	Badr, Beheira, Egypt	Potato leaves	2014/2015	A1	Ia-IR1	-	+	+	+	+	EGY1-2
EG_38	NA	Badr, Beheira, Egypt	Potato leaves	2014/2015	A1	Ia-IR1	-	-	+	+	+	EGY2
EG_39	NA	Badr, Beheira, Egypt	Potato leaves	2014/2015	A1	Ia-IR1	-	-	+	+	+	EGY2
EG_40	NA	Badr, Beheira, Egypt	Potato leaves	2014/2015	A1	Ia-IR1	-	-	+	+	+	EGY2
EG_41	NA	Badr, Beheira, Egypt	Potato leaves	2014/2015	A1	Ia-IR1	-	-	+	-	+	EGY2
EG_42	NA	Dokmera, Kafr El-sheikh, Egypt	Tomato leaves	2014/2015	A1	Ia-IR1	-	+	+	+	+	EGY1-1
EG_43	NA	Wasef, Kafr El-sheikh, Egypt	Tomato leaves	2014/2015	A1	Ia-IR1	-	+	+	+	+	EGY1-1
EG_44	NA	Wasef, Kafr El-sheikh, Egypt	Tomato stems	2014/2015	A1	Ia-IR1	-	+	+	+	+	EGY1-1
EG_45	NA	Dokmera, Kafr El-sheikh, Egypt	Tomato stems	2014/2015	A1	Ia-IR1	-	+	+	+	+	EGY1-2
EG_46	NA	Dokmera, Kafr El-sheikh, Egypt	Tomato fruits	2014/2015	A1	Ia-IR1	-	+	+	-	+	EGY1-1
EG_47	NA	Sakha, Kafr El-sheikh, Egypt	Tomato leaves	2014/2015	A1	Ia-IR1	-	+	+	+	+	EGY1-2
EG_48	NA	Badr, Beheira, Egypt	Potato leaves	2015/2016	A1	Ia-IR1	-	+	+	+	+	EGY1-1
EG_49	NA	Badr, Beheira, Egypt	Potato leaves	2015/2016	A1	Ia-IR1	-	+	+	+	+	EGY1-1
EG_50	NA	Badr, Beheira, Egypt	Potato leaves	2015/2016	A1	Ia-IR1	-	+	+	+	+	EGY1-1
EG_51	NA	Badr, Beheira, Egypt	Potato leaves	2015/2016	A1	Ia-IR1	-	+	+	+	+	EGY1-2
EG_52	NA	Badr, Beheira, Egypt	Potato leaves	2015/2016	A1	Ia-IR1	-	+	+	+	+	EGY1-1
EG_53	NA	Tanta, Gharbia, Egypt	Potato leaves	2015/2016	A1	Ia-IR1	-	+	+	+	+	EGY1-1
EG_54	NA	Kafr El-zayat, Gharbia, Egypt	Potato leaves	2015/2016	A1	Ia-IR1	-	+	+	+	+	EGY1-1
EG_55	NA	Tawfekiya, Beheira, Egypt	Potato leaves	2015/2016	A1	Ia-IR1	-	+	+	+	+	EGY1-2
EG_56	NA	Tanta, Gharbia, Egypt	Tomato leaves	2015/2016	A1	Ia-IR1	-	+	+	+	+	EGY1-1
EG_57	NA	Kafr El-zayat, Gharbia, Egypt	Potato leaves	2015/2016	A1	Ia-IR1	-	+	+	+	+	EGY1-1
EG_58	NA	Kafr El-zayat, Gharbia, Egypt	Potato leaves	2015/2016	A1	Ia-IR1	-	+	+	+	+	EGY1-1
EG_59	NA	Tawfekya, Beheira, Egypt	Tomato leaves	2015/2016	A1	Ia-IR1	-	+	+	+	+	EGY1-2
EG_60	NA	Menouf , Menoufiya, Egypt	Potato leaves	2015/2016	A1	Ia-IR1	-	+	+	+	+	EGY1-1
EG_61	NA	Tanta, Gharbia, Egypt	Tomato leaves	2015/2016	A1	Ia-IR1	-	+	+	+	+	EGY1-1
EG_62	NA	Tanta, Gharbia, Egypt	Tomato stems	2015/2016	A1	Ia-IR1	-	+	+	+	+	EGY1-1
EG_63	NA	Tanta, Gharbia, Egypt	Tomato leaves	2015/2016	A1	Ia-IR1	-	+	+	+	+	EGY1-1
EG_64	NA	Qallin, Kafr El-sheikh, Egypt	Tomato leaves	2015/2016	A1	Ia-IR1	-	+	+	+	+	EGY1-1
EG_65	NA	Qallin, Kafr El-sheikh, Egypt	Tomato leaves	2015/2016	A1	Ia-IR1	-	+	+	+	+	EGY1-2
EG_66	NA	Kafr El-zayat, Gharbia, Egypt	Potato leaves	2015/2016	A1	Ia-IR1	-	+	+	+	+	EGY1-1
EG_67	NA	Beheira, Egypt	Tomato leaves	2015/2016	A1	Ia-IR1	-	+	+	+	+	EGY1-1
EG_69	NA	Qaha, Qalubiya, Egypt	Tomato fruits	2015/2016	A1	Ia-IR1	-	+	+	+	+	EGY1-1
EG_70	NA	Qallin, Kafr El-sheikh, Egypt	Tomato leaves	2015/2016	A1	Ia-IR1	-	+	+	+	+	EGY1-1
EG_72	NA	Sakha, Kafr El-sheikh, Egypt	Tomato fruits	2015/2016	A1	Ia-IR1	-	+	+	+	+	EGY1-1
EG_73	NA	Sheben, Qalubiya, Egypt	Tomato fruits	2015/2016	A1	Ia-IR1	-	+	+	+	+	EGY1-2
EG_74	NA	Tawfekya, Beheira, Egypt	Tomato leaves	2015/2016	A1	Ia-IR1	-	+	+	+	+	EGY1-1
EG_75	NA	Sheben, Qalubiya, Egypt	Potato stems	2015/2016	A1	Ia-IR1	-	+	+	+	+	EGY1-1
EG_76	NA	Tanta, Gharbia, Egypt	Tomato stems	2015/2016	A1	Ia-IR1	-	+	+	+	+	EGY1-1
TK 705	235883	Hokkaido, Japan	Potato leaves	1987	A2	IIa-IIR2	-	+	-	+	+	JPN1
GBK 14	235884	Ibaraki, Japan	Tomato fruits	1991	A2	IIa-IIR2	-	+	-	+	+	JPN1
K92-60	236316	Ibaraki, Japan	Tomato fruits	1992	A2	IIa-IIR3	-	+	-	+	+	JPN1
K92-61	236317	Ibaraki, Japan	Tomato fruits	1992	A2	IIa-IIR3	-	+	-	+	+	JPN1
K92-62	236318	Ibaraki, Japan	Tomato fruits	1992	SF	IIa-IIR1	-	+	-	+	+	JPN1
K92-63	236319	Ibaraki, Japan	Tomato fruits	1992	A2	IIa-IIR3	-	+	-	+	+	JPN1
K92-64	236320	Ibaraki, Japan	Tomato leaves	1992	A2	IIa-IIR3	-	+	-	+	+	JPN1
K92-65	236321	Ibaraki, Japan	Tomato leaves	1992	A2	IIa-IIR3	-	+	-	+	+	JPN1
K92-66	236322	Ibaraki, Japan	Tomato leaves	1992	A2	IIa-IIR3	-	+	-	+	+	JPN1
K92-67	236323	Ibaraki, Japan	Tomato leaves	1992	A2	IIa-IIR3	-	+	-	+	+	JPN1
K92-68	236324	Ibaraki, Japan	Tomato leaves	1992	A2	IIa-IIR3	-	+	-	+	+	JPN1
PI1	242801	Shizuoka, Japan	Tomato leaves	NA	A2	IIa-IIR2	-	+	-	+	+	JPN1
PE1301	244486	Hokkaido, Japan	Potato leaves	2013	A1	IIa-IIR3	-	+	-	+	+	JPN2
PE1304	244487	Hokkaido, Japan	Potato leaves	2013	A1	IIa-IIR3	-	+	-	+	+	JPN2
PE1305	244488	Hokkaido, Japan	Potato leaves	2013	A1	IIa-IIR3	-	+	-	+	+	JPN2
PE1308	244489	Hokkaido, Japan	Potato leaves	2013	A1	IIa-IIR3	-	+	-	+	+	JPN2
PE1310	244490	Hokkaido, Japan	Potato leaves	2013	A1	IIa-IIR3	-	+	-	+	+	JPN2
H709	305586	Hokkaido, Japan	Potato	NA	A2	IIa-IIR3	-	+	-	+	+	JPN1
