# Supplementary material for: Analysis of the lineage of Phytophthora infestans isolates using mating type assay, traditional markers, and next generation sequencing technologies
Source: PLoS One. 2020 Jan 21;15(1):e0221604. doi: 10.1371/journal.pone.0221604 (PMC6974037; doi:10.1371/journal.pone.0221604)
Supplement: S2 Table — (XLSX) [file pone.0221604.s002.xlsx]

## Sheet: S2 Table
S2 Table. List of primer sequences used in this study
Primer name	Forward primer sequence	Reverse primer sequence	Restriction enzyme	Reference
Mitochondrial DNA haplotype
P1	GCAATGGGTAAATCGGCTCAA	AAACCATAAGGACCACACAT	CfoI	Griffith and Shaw (1998)
P2	TTCCCTTTGTCCTCTACCGAT	TTACGGCGGTTTAGCACATACA	MspI	Griffith and Shaw (1998)
P3	ATGGTAGAGCGTGGGAATCAT	AATACCGCCTTTGGGTCCATT	EcoRI	Griffith and Shaw (1998)
P4	TGGTCATCCAGAGGTTTATGTT	CCGATACCGATACCAGCACCAA	EcoRI	Griffith and Shaw (1998)
HVRi	GTGGGTTCGAGTCCCACTAA	CTCACCCGTTCGCTATGTTT	NA	Yang et al. (2013)
HVRii	ACGGAATTATCGGAAGATTT	AAATCCCTTTTATACTGTAATTTGAT	NA	Yang et al. (2013)
SSR markers
SSR3	ACTTGCAGAACTACCGCCC	GTTTGACCACTTTCCTCGGTTC	NA	Li et al. (2010)
Pi4B	AAAATAAAGCCTTTGGTTCA	GCAAGCGAGGTTTGTAGATT	NA	Knapova and Gisi (2002)
PiG11	TGCTATTTATCAAGCGTGGG	GTTTCAATCTGCAGCCGTAAGA	NA	Knapova and Gisi (2002)
Pi04	AGCGGCTTACCGATGG	GTTTCAGCGGCTGTTTCGAC	NA	Lees et al. (2006)
Pi63	ATGACGAAGATGAAAGTGAGG	CGTATTTTCCTGTTTATCTAACACC	NA	Lees et al. (2006)
Pi70	ATGAAAATACGTCAATGCTCG	CGTTGGATATTTCTATTTCTTCG	NA	Lees et al. (2006)
PinfSSR11	TTAAGCCACGACATGAGCTG	GTTTAGACAATTGTTTTGTGGTCGC	NA	Li et al. (2010)
PinfSSR2	CGACTTCTACATCAACCGGC	GTTTGCTTGGACTGCGTCTTTAGC	NA	Li et al. (2010)
PinfSSR4	TCTTGTTCGAGTATGCGACG	GTTTCACTTCGGGAGAAAGGCTTC	NA	Li et al. (2010)
PinfSSR6	GTTTTGGTGGGGCTGAAGTTTT	TCGCCACAAGATTTATTCCG	NA	Li et al. (2010)
PinfSSR8	AATCTGATCGCAACTGAGGG	GTTTACAAGATACACACGTCGCTCC	NA	Li et al. (2010)
Pi16e	CACAGCACGCGGAATC	ACGCCGAGTGTCCTGA	NA	Waugh et al. (2000)
Pi26	GCAGTAGCCGTAGTCCTCAG	GTTCCAAATCGTCAACCAAC	NA	Waugh et al. (2000)
Pi33	TGCCGACGACAAGGAA	CGGTCTGCTGCTGCTC	NA	Waugh et al. (2000)
Pi66	ACCGACAGCTTCTGAAACC	AAAATAAGAAGAGATTCGTGCC	NA	Lam (2001)
Pi89	GAGAACGCACAATGTAAGGC	ACATAAATACACGCTGAACGG	NA	Lam (2001)
Effector genes
AVR1	TTGCCCTGTTGTGTATGCAT	GGCCATCAATTCCTCAGGT	NA	Cooke et al.(2012)
AVR2	GACCAAACGGCGTACTTCAT	CGCCGAGCTCTTAACTCCT	NA	Gilroy et al. (2011)
AVR2-like	ACGCTTCTATCCGACAACGA	ATTGGTGGTAATGCCTGCG	NA	Gilroy et al. (2011)
AVR3a	CCATGCGTCTGGCAATTATGCT	CTGAAAACTAATATCCAGTGA	NA	Armstrong et al. (2005)
AVR4	ATGCGTTCGCTTCACATTTTGCTGG	CTAAGATATGGGCCGTCTAGCTTGGAG	NA	Van Poppel et al. (2008)
Nitrate reductase	GGACCGCTGGGCCACTTCAC	CGCTGGCTTGCAGGCGTACT	NA	Pieterse et al. (1995)
ddRAD-Seq
PstI adapter	TCTTTCCCTACACGACGCTCTTCCGATCTGCA	GATCGGAAGAGCGTCGTGTAGGGAAAGAGTGT	NA	Shirasawa et al. (2016)
MspI adapter	CTGGAGTTCAGACGTGTGCTCTTCCGATCT	CGAGATCGGAAGAGCACACGTCTGAACTCCAGTCAC	NA	Shirasawa et al. (2016)
Index primers for PCR	AATGATACGGCGACCACCGAGATCTACACXXXXXXXXACACTCTTTCCCTACACGACGCTCTTCC	CAAGCAGAAGACGGCATACGAGATXXXXXXXXGTGACTGGAGTTCAGACGTGTGCTCTTC	NA	Shirasawa et al. (2016)
