# Supplementary material for: Analysis of the lineage of Phytophthora infestans isolates using mating type assay, traditional markers, and next generation sequencing technologies
Source: PLoS One. 2020 Jan 21;15(1):e0221604. doi: 10.1371/journal.pone.0221604 (PMC6974037; doi:10.1371/journal.pone.0221604)
Supplement: S3 Table — (XLSX) [file pone.0221604.s003.xlsx]

## Sheet: S3 Table
S3 Table. Number of ddRAS-Seq reads and rate of mapping against the reference genome sequence of P. infestans
Isolate name	Name of forward index	Forward index sequence	Name of reverse index	Reverse index sequence	Number of high-quality reads	Number of reads mapped onto the reference	Mapping rate (%)	DRA Submission	DRA Experiment	DRA Run
EG_13	N501	TAGATCGC	N706	TAGGCATG	341219	322486	94.51	DRA007610	DRX151012	DRR160374
EG_14	N505	GTAAGGAG	N702	CGTACTAG	362208	347369	95.9	DRA007610	DRX151021	DRR160383
EG_15	N508	CTAAGCCT	N702	CGTACTAG	299989	282332	94.11	DRA007610	DRX151024	DRR160386
EG_17	N506	ACTGCATA	N703	AGGCAGAA	371906	348414	93.68	DRA007610	DRX151034	DRR160396
EG_18	N507	AAGGAGTA	N703	AGGCAGAA	622937	573176	92.01	DRA007610	DRX151036	DRR160398
EG_19	R503	AGACGCAC	N703	AGGCAGAA	529323	494633	93.45	DRA007610	DRX151039	DRR160401
EG_20	R504	AGCACTGT	N703	AGGCAGAA	419155	367211	87.61	DRA007610	DRX151040	DRR160402
EG_22	N506	ACTGCATA	N701	TAAGGCGA	474355	446584	94.15	DRA007610	DRX151009	DRR160371
EG_24	R502	ACGCTCGA	N701	TAAGGCGA	435976	416173	95.46	DRA007610	DRX151013	DRR160375
EG_25	R504	AGCACTGT	N701	TAAGGCGA	389182	353743	90.89	DRA007610	DRX151015	DRR160377
EG_26	N501	TAGATCGC	N702	CGTACTAG	367357	350588	95.44	DRA007610	DRX151017	DRR160379
EG_27	N503	TATCCTCT	N702	CGTACTAG	438490	420012	95.79	DRA007610	DRX151019	DRR160381
EG_29	N506	ACTGCATA	N702	CGTACTAG	332894	303541	91.18	DRA007610	DRX151022	DRR160384
EG_31	R502	ACGCTCGA	N702	CGTACTAG	385579	362471	94.01	DRA007610	DRX151025	DRR160387
EG_32	R503	AGACGCAC	N702	CGTACTAG	390126	368220	94.38	DRA007610	DRX151026	DRR160388
EG_34	R504	AGCACTGT	N702	CGTACTAG	455729	420727	92.32	DRA007610	DRX151027	DRR160389
EG_37	R505	ATCAGACA	N702	CGTACTAG	348408	326831	93.81	DRA007610	DRX151028	DRR160390
EG_39	N502	CTCTCTAT	N703	AGGCAGAA	398589	380540	95.47	DRA007610	DRX151030	DRR160392
EG_40	N503	TATCCTCT	N703	AGGCAGAA	409844	385083	93.96	DRA007610	DRX151031	DRR160393
EG_43	N504	AGAGTAGA	N703	AGGCAGAA	441642	389669	88.23	DRA007610	DRX151032	DRR160394
EG_45	N507	AAGGAGTA	N705	GGACTCCT	560196	536911	95.84	DRA007610	DRX151035	DRR160397
EG_47	N501	TAGATCGC	N705	GGACTCCT	557828	531299	95.24	DRA007610	DRX151041	DRR160403
EG_48	N508	CTAAGCCT	N701	TAAGGCGA	382477	355089	92.84	DRA007610	DRX151011	DRR160373
EG_50	N507	AAGGAGTA	N702	CGTACTAG	437352	410973	93.97	DRA007610	DRX151023	DRR160385
EG_51	N503	TATCCTCT	N701	TAAGGCGA	351744	330693	94.02	DRA007610	DRX151006	DRR160368
EG_52	N505	GTAAGGAG	N703	AGGCAGAA	440067	399463	90.77	DRA007610	DRX151033	DRR160395
EG_54	N508	CTAAGCCT	N703	AGGCAGAA	437013	372235	85.18	DRA007610	DRX151037	DRR160399
EG_55	R502	ACGCTCGA	N703	AGGCAGAA	481377	450782	93.64	DRA007610	DRX151038	DRR160400
EG_57	N501	TAGATCGC	N701	TAAGGCGA	388236	369482	95.17	DRA007610	DRX151003	DRR160365
EG_59	R504	AGCACTGT	N705	GGACTCCT	784785	534881	68.16	DRA007610	DRX151004	DRR160366
EG_60	N502	CTCTCTAT	N701	TAAGGCGA	299085	277436	92.76	DRA007610	DRX151005	DRR160367
EG_61	N501	TAGATCGC	N703	AGGCAGAA	436019	402817	92.39	DRA007610	DRX151029	DRR160391
EG_62	N504	AGAGTAGA	N701	TAAGGCGA	463339	426286	92	DRA007610	DRX151007	DRR160369
EG_65	N505	GTAAGGAG	N701	TAAGGCGA	490672	469843	95.76	DRA007610	DRX151008	DRR160370
EG_66	N507	AAGGAGTA	N701	TAAGGCGA	419383	384191	91.61	DRA007610	DRX151010	DRR160372
EG_70	R503	AGACGCAC	N701	TAAGGCGA	534095	488365	91.44	DRA007610	DRX151014	DRR160376
EG_73	N508	CTAAGCCT	N705	GGACTCCT	385179	366714	95.21	DRA007610	DRX151016	DRR160378
EG_74	N502	CTCTCTAT	N702	CGTACTAG	298188	284151	95.29	DRA007610	DRX151018	DRR160380
EG_75	N504	AGAGTAGA	N702	CGTACTAG	375931	352405	93.74	DRA007610	DRX151020	DRR160382
GBK 14	N506	ACTGCATA	N705	GGACTCCT	614712	585958	95.32	DRA007610	DRX151052	DRR160414
H709	N506	ACTGCATA	N704	TCCTGAGC	397270	358891	90.34	DRA007610	DRX151050	DRR160412
K92-60	N507	AAGGAGTA	N704	TCCTGAGC	411696	375549	91.22	DRA007610	DRX151053	DRR160415
K92-61	N505	GTAAGGAG	N705	GGACTCCT	569608	537934	94.44	DRA007610	DRX151054	DRR160416
K92-62	N508	CTAAGCCT	N704	TCCTGAGC	363467	289549	79.66	DRA007610	DRX151055	DRR160417
K92-63	R502	ACGCTCGA	N704	TCCTGAGC	553319	509126	92.01	DRA007610	DRX151056	DRR160418
K92-64	R503	AGACGCAC	N704	TCCTGAGC	544951	493755	90.61	DRA007610	DRX151057	DRR160419
K92-65	R504	AGCACTGT	N704	TCCTGAGC	395399	355067	89.8	DRA007610	DRX151058	DRR160420
K92-66	R505	ATCAGACA	N704	TCCTGAGC	366961	349749	95.31	DRA007610	DRX151059	DRR160421
K92-67	N504	AGAGTAGA	N705	GGACTCCT	567750	544107	95.84	DRA007610	DRX151042	DRR160404
K92-68	N501	TAGATCGC	N704	TCCTGAGC	385939	346929	89.89	DRA007610	DRX151043	DRR160405
PE1301	N503	TATCCTCT	N705	GGACTCCT	373061	341556	91.56	DRA007610	DRX151045	DRR160407
PE1304	N503	TATCCTCT	N704	TCCTGAGC	316490	288582	91.18	DRA007610	DRX151046	DRR160408
PE1305	N504	AGAGTAGA	N704	TCCTGAGC	432317	409121	94.63	DRA007610	DRX151047	DRR160409
PE1308	N502	CTCTCTAT	N705	GGACTCCT	313068	282464	90.22	DRA007610	DRX151048	DRR160410
PE1310	N505	GTAAGGAG	N704	TCCTGAGC	363169	340122	93.65	DRA007610	DRX151049	DRR160411
PI1	N502	CTCTCTAT	N704	TCCTGAGC	353733	340423	96.24	DRA007610	DRX151044	DRR160406
TK 705	R505	ATCAGACA	N703	AGGCAGAA	387824	367727	94.82	DRA007610	DRX151051	DRR160413
