# Supplementary material for: Analysis of the lineage of Phytophthora infestans isolates using mating type assay, traditional markers, and next generation sequencing technologies
Source: PLoS One. 2020 Jan 21;15(1):e0221604. doi: 10.1371/journal.pone.0221604 (PMC6974037; doi:10.1371/journal.pone.0221604)
Supplement: S4 Table — (XLSX) [file pone.0221604.s004.xlsx]

## Sheet: S4Table
S4 Table. Number of WGRS reads and rate of mapping against the reference genome sequence of P. infestans
Isolate name	Number of high-quality reads	Number of reads mapped onto the reference	Mapping rate (%)	DRA Submission	DRA Experiment	DRA Run
EG_13	68478902	66201270	96.7	DRA007610	DRX150987	DRR160349
EG_18	36372330	35029252	96.3	DRA007610	DRX151001	DRR160363
EG_20	40201123	37398623	93	DRA007610	DRX151002	DRR160364
EG_22	34159154	32687706	95.7	DRA007610	DRX150996	DRR160358
EG_43	36800459	35448087	96.3	DRA007610	DRX151000	DRR160362
EG_45	77294622	74481702	96.4	DRA007610	DRX150989	DRR160351
EG_48	38086868	36533554	95.9	DRA007610	DRX150997	DRR160359
EG_50	36817892	35226541	95.7	DRA007610	DRX150999	DRR160361
EG_57	36011179	34555282	96	DRA007610	DRX150995	DRR160357
EG_59	72294993	59861601	82.8	DRA007610	DRX150986	DRR160348
EG_73	69999774	67642916	96.6	DRA007610	DRX150988	DRR160350
EG_75	29974330	25158288	83.9	DRA007610	DRX150998	DRR160360
GBK 14	73490906	70742865	96.3	DRA007610	DRX150993	DRR160355
K92-61	66779621	64234486	96.2	DRA007610	DRX150994	DRR160356
K92-67	72486972	69749735	96.2	DRA007610	DRX150990	DRR160352
PE1301	62289194	59999436	96.3	DRA007610	DRX150991	DRR160353
PE1308	80012295	76998565	96.2	DRA007610	DRX150992	DRR160354
