# Supplementary material for: Analysis of the lineage of Phytophthora infestans isolates using mating type assay, traditional markers, and next generation sequencing technologies
Source: PLoS One. 2020 Jan 21;15(1):e0221604. doi: 10.1371/journal.pone.0221604 (PMC6974037; doi:10.1371/journal.pone.0221604)
Supplement: S5 Table — (XLSX) [file pone.0221604.s005.xlsx]

## Sheet: S5 Table
S5 Table. Numbers of annotated SNPs and indels classified using the SnpEff program
Sequence ontology	Genome position	Impact on gene function	No. of SNPs	%
Splice acceptor variant & intron variant	Gene region	HIGH	189	>0.0
Splice donor variant & intron variant	Gene region	HIGH	200	>0.0
Start lost	Gene region	HIGH	87	>0.0
Stop gained & splice region variant	Gene region	HIGH	11	>0.0
Stop gained	Gene region	HIGH	779	0.1
Stop lost & splice region variant	Gene region	HIGH	1	>0.0
Missense variant & splice region variant	Gene region	MODERATE	505	0.1
Missense variant	Gene region	MODERATE	56253	7.4
3' prime UTR variant	Gene region	MODIFIER	2863	0.4
5' prime UTR variant	Gene region	MODIFIER	1846	0.2
Intergenic region	Intergenic region	MODIFIER	606900	79.8
Intragenic variant	Gene region	MODIFIER	1	>0.0
Intron variant	Gene region	MODIFIER	24612	3.2
Non coding exon variant	Gene region	MODIFIER	1651	0.2
5' prime UTR premature start codon gain variant	Gene region	LOW	237	>0.0
Initiator codon variant	Gene region	LOW	18	>0.0
Splice region variant & intron variant	Gene region	LOW	3017	0.4
Splice region variant & non coding exon variant	Gene region	LOW	21	>0.0
Splice region variant & synonymous variant	Gene region	LOW	373	>0.0
Splice region variant	Gene region	LOW	312	>0.0
Synonymous variant	Gene region	LOW	56649	7.4
No assigned	-	-	4403	0.6
Total	-	-	760928	100
